# Supplementary material for: Diagnostic Delays in Thoracic Cancer Care: A Data-Linkage, Cohort Study between Primary Care, Hospital, and Registry Data
Source: Health Data Sci. 2026 May 4;6:0457. doi: 10.34133/hds.0457 (PMC13136618; doi:10.34133/hds.0457)
Supplement: Supplementary 1 — Tables S1 to S14 [file hds.0457.f1.zip]

Archive with 2 entries (2 files):
- Supplemental materials_Correct Table S6 (1).docx
- Supplemental materials_3rd Submission.docx
